# Supplementary material for: Reverting TP53 Mutation in Breast Cancer Cells: Prime Editing Workflow and Technical Considerations
Source: Cells. 2022 May 11;11(10):1612. doi: 10.3390/cells11101612 (PMC9139850; doi:10.3390/cells11101612)
Supplement: Supplementary file 1 [file cells-11-01612-s001.zip]

Archive with 1 entries (1 files):
- cells-1406916-supplementary.pdf
